# Supplementary material for: Protective Effects Assessment of Combined Extracts from Periplaneta americana Residues and Cybister chinensis Motschulsky on Feline Renal Cells: In Vitro Evidence Related to Inflammation, Oxidative Stress, and Fibrosis
Source: Vet Sci. 2026 Mar 26;13(4):317. doi: 10.3390/vetsci13040317 (PMC13119821; doi:10.3390/vetsci13040317)
Supplement: Supplementary file 1 [file vetsci-13-00317-s001.zip]

Archive with 1 entries (1 files):
- vetsci-4095529-supplementary.pdf
